# Supplementary material for: Phosphate restriction using a processed clay mineral reduces vascular pathologies and microalbuminuria in rats with chronic renal failure
Source: BMC Nephrol. 2022 Apr 28;23:162. doi: 10.1186/s12882-022-02743-5 (PMC9052552; doi:10.1186/s12882-022-02743-5)
Supplement: Supplementary file 1 — Additional file 1. [file 12882_2022_2743_MOESM1_ESM.zip]

Archive with 5 entries (5 files):
- 222002_Supplements_Processed clay mineral in 5-6 NX rats_Revision2_v2.docx
- Fig S1.JPG
- Fig S2.jpg
- Fig S3.jpg
- Fig S4.jpg
